# Supplementary material for: Standardizing Recreational Cannabis Excise Tax Rates in the United States: New Retail Price-Based Measurements by Product Category
Source: Int J Environ Res Public Health. 2026 Jan 16;23(1):114. doi: 10.3390/ijerph23010114 (PMC12840896; doi:10.3390/ijerph23010114)
Supplement: Supplementary file 1 [file ijerph-23-00114-s001.zip]

Archive with 3 entries (3 files):
- Supplementary 01-14-2025.pdf
- Supplementary Table S1. Overview of state-level cannabis tax policy.xlsx
- Supplementary Table S2. Standardized tax measures.xlsx
