# Supplementary material for: Standardizing Recreational Cannabis Excise Tax Rates in the United States: New Retail Price-Based Measurements by Product Category
Source: Int J Environ Res Public Health. 2026 Jan 16;23(1):114. doi: 10.3390/ijerph23010114 (PMC12840896; doi:10.3390/ijerph23010114)
Supplement: Supplementary file 1 [file ijerph-23-00114-s001.zip › Supplementary Table S1. Overview of state-level cannabis tax policy.xlsx]

## Sheet: Table S1
Table S1. State-level cannabis excise tax policies among U.S. states that commercialized recreation cannabis: January 2014 through December 2024
State	RCC date	Date tax imposed on recreational products	Cultivation level		Wholesale level		Retail level					Notes	Sources	Citations
			Weight-based/THC-based tax	Price-based tax	Weight-based/THC-based tax	Price-based tax	Weight-based/THC-based tax	Price-based tax	Sales tax exempt	Sales tax at effective date	Sales tax adjusted price-based tax
Alaska	10/29/2016	10/29/2016	$50 per oz (not specified certain types of).										http://tax.alaska.gov/programs/programs/index.aspx?60000	[31]
	1/1/2019	1/1/2019	$50 per ounce for mature bud/flowers; $25 per ounce for immature/abnormal buds; $15 per ounce for trims; and clones at $1 per clone		$50 per ounce for mature bud/flowers; $25 per ounce for immature/abnormal buds; $15 per ounce for trims; and clones at $1 per clone		$50 per ounce for mature bud/flowers; $25 per ounce for immature/abnormal buds; $15 per ounce for trims; and clones at $1 per clone					Effective 1/1/2019, sales and transfers of cannabis are subject to new tax rates. Mature bud/flower are taxed at $50 per ounce; immature or abnormal bud is taxed at $25 per ounce; trim is taxed at $15 per ounce; and clones are taxed at a flat rate of $1 per clone.
Arizona	1/22/2021	1/22/2021						16% for any cannabis products		5.6%		The retail-level cannabis excise tax can not be used as the tax bases for sales taxes.	https://azdor.gov/reports-statistics-and-legal-research/marijuana-tax-collection	[32]
California	1/1/2018	1/1/2018	$9.25 per oz.			24%				7.25%		Prior to 1/1 2023, California cannabis taxes were based on average market rates and are collected at the distributor to retailer level (i.e., wholesale level). The CDTFA set markup rates to determine the average market price (i.e., the wholesale cost of the retailer plus a markup rate determined by the CDTFA) to levy excise tax: 60% (1/1/2018 - 12/31/2019), 80% (1/1/2020 - 6/30/2022), and 75% (7/…	https://www.cdtfa.ca.gov/industry/cannabis.htm	[33]
	1/1/2020	1/1/2020	$9.65 per oz.			27%				7.25%
	1/1/2022	1/1/2022	$10.08 per oz.			27%				7.25%
	7/1/2022	7/1/2022				26.25%				7.25%
	2023-01-01	2023-01-01						15%		7.25%
Colorado	1/1/2014	1/1/2014				15%		10%		2.9%		None.	https://cdor.colorado.gov/data-and-reports/marijuana-data/marijuana-tax-reports	[34]
	7/1/2017	7/1/2017				15%		15%	x	2.9%	12.1%
Connecticut	1/10/2023	1/10/2023					$0.00625 per THC mg for cannabis plants; $0.0275 per THC mg for edibles; $ 0.009 per THC for other products			6.35%		Excise tax of $0.0275 per THC milligram for edibles; Excise tax of $0.009 per THC milligram for products other than cannabis flower materials and edibles products. Connecticut publishes cannabis prices but they are per sale not per unit (e.g., ounce or gram). No unit information is provided.	https://portal.ct.gov/DRS/Taxes/Cannabis/Cannabis-Tax	[35]
Illinois	1/1/2020	1/1/2020		7%				10% for THC below 35%; 25% for THC above 35%; 20% for infused products		6.25%		Any cannabis, other than a cannabis-infused product, with an adjusted delta-9-tetrahydrocannabinol level at or below 35% shall be taxed at a rate of 10% of the purchase price; Any cannabis, other than a cannabis-infused product, with an adjusted delta-9-tetrahydrocannabinol level above 35% shall be taxed at a rate of 25% of the purchase price; and A cannabis-infused product shall be taxed at a ra…	https://tax.illinois.gov/research/taxinformation/other/cannabis-taxes.html	[36]
Maine	10/9/2020	10/9/2020	$335 per lb for flowers					10%	x	5.5%	4.5%	Excise tax on cannabis flower: A cultivation facility licensee shall pay an excise tax of $335 per pound; Excise tax on cannabis trim: A cultivation facility licensee shall pay an excise tax of $94 per pound. Excise tax on immature cannabis plants and seedlings: A cultivation facility licensee shall pay an excise tax of $1.50 per immature cannabis plant or seedling. Excise tax on mature cannabis …	https://www.maine.gov/dafs/ocp/adult-use/rules-statutes/title-36	[37]
	7/1/2021	7/1/2021	$335 per lb for flowers; $35 per mature plants
Maryland	7/1/2023	7/1/2023						9%	x	6%	3%	None.	https://mmcc.maryland.gov/Pages/cannabisfaq.aspx	[38]
Massachusetts	11/20/2018	11/20/2018						10.75%		6.25%		The retail-level cannabis excise tax can not be used as the tax bases for sales taxes.	https://masscannabiscontrol.com/taxes-and-fees/	[39]
Michigan	12/1/2019	12/1/2019						10%		6%		None.	https://www.michigan.gov/taxes/rep-legal/rab/rabhtml/2020/revenue-administrative-bulletin-2020-17#_ftn9	[40]
Minnesota	8/1/2023	8/1/2023						10%		6.875%		The first legal sales of recreational cannabis in Minnesota took place exclusively on tribal land on August 1, 2023.	https://www.revenue.state.mn.us/cannabis-tax	[41]
Missouri	2/3/2023	2/3/2023						6%		4.225%		None.	https://dor.mo.gov/taxation/business/marijuana.html#:~:text=Article%20XIV%20of%20the%20Missouri%20Constitution%20applies%20a%206%25%20tax,dispensary%20facilities%20within%20the%20state.	[42]
Montana	1/1/2022	1/1/2022						20%				None.	https://mtrevenue.gov/taxes/miscellaneous-taxes-and-fees/cannabis/	[43]
Nevada	7/1/2017	7/1/2017			$321.75 per lb for flowers; $0.56 for each pre-roll			10%		6.85%		15% excise tax on the first wholesale sale (calculated on the Fair Market Value for Affiliate sales and calculated on the sales price for Non-affiliate sales).The Nevada Department of Taxation reports the bi-annual fair market value for wholesale tax calculation in $ per flower pound (i.e., specific taxes). We utilize these values to compute the wholesale-level specific tax.	https://tax.nv.gov/tax-types/cannabis-tax/	[44]
	1/1/2018	1/1/2018			$340.20 per lb for flowers; $0.75 each pre-roll			10%		6.85%
	7/1/2018	7/1/2018			$340.20 per lb for flowers; $0.75 each pre-roll			10%		6.85%
	1/1/2019	1/1/2019			$345.45 per lb for flowers; $0.75 for each pre-roll			10%		6.85%
	7/1/2019	7/1/2019			$345.00 per lb for flowers; $0.75 for each pre-roll			10%		6.85%
	1/1/2020	1/1/2020			$359.70 per lb for flowers; $0.86 per pre-roll			10%		6.85%
	7/1/2020	7/1/2020			$321.75 per lb for flowers; $0.75 for each pre-roll			10%		6.85%
	1/1/2021	1/1/2021			$315.00 per lb for flowers; $0.75 for each pre-roll			10%		6.85%
	7/1/2021	7/1/2021			$359.85 per lb for flowers; $0.75 for each pre-roll			10%		6.85%
	1/1/2022	1/1/2022			$369.30 per lb for flowers; $0.75 for each pre-roll			10%		6.85%
	7/1/2022	7/1/2022			$311.10 per lb for flowers; $0.75 for each pre-roll			10%		6.85%
	1/1/2023	1/1/2023			$291.60 per lb for flower; $0.75 per pre-roll			10%		6.85%
	4/1/2023	4/1/2023			$262.65 per lb for flowers; $0.62 per pre-roll			10%		6.85%
	7/1/2023	7/1/2023			$272.10 per lb for flowers; $0.60 for each pre-roll			10%		6.85%
	10/1/2023	10/1/2023			$273.30 per lb for flowers; $0.675 for each pre-roll			10%		6.85%
	1/1/2024	1/1/2024			$243 per lb for flower; $306.15 per lb for pre-rolls			10%		6.85%
	4/1/2024	4/1/2024			$240.60 per lb for flowers; $272.10 per lb for pre-rolls			10%		6.85%
	7/1/2024	7/1/2024			$224.85 per lb for flowers; $272.10 per lb for pre-rolls			10%		6.85%
	10/1/2024	10/1/2024			$194.4 per lb for flowers; $272.1 per lb for pre-rolls			10%		6.85%
New Jersey	4/21/2022	4/21/2022	$1.1 per oz.							6.625%		None.	https://www.nj.gov/treasury/taxation/cannabis/recreational/index.shtml	[45]
	1/1/2023	1/1/2023	$1.52 per oz							6.625%
	1/1/2024	1/1/2024	$1.24 per oz							6.625%
New Mexico	4/1/2022	4/1/2022						12%		5.125%		None.	https://www.tax.newmexico.gov/businesses/cannabis-excise-tax/	[46]
	7/1/2022	7/1/2022						12%		5%
	7/1/2023	7/1/2023						12%		4.875%
New York	12/29/2022	12/29/2022			$0.005 per THC mg			13%	x	4%	9%	0.008 per milligram of the amount of total THC for concentrated cannabis and 0.03 per milligram of the amount of total THC for cannabis edible product. The effctive tax rates split into 9% state excise taxes and 4% local excise taxes, which are reallocated to locals.	https://www.tax.ny.gov/bus/auc/#:~:text=No.,who%20sells%20adult%2Duse%20cannabis.	[47]
	6/1/2024	6/1/2024				9%		13%	x	4%	9%
Ohio	8/6/2024	8/6/2024						10%		5.75%		None.	https://tax.ohio.gov/business/resources/adultusecannabis	[48]
Oregon	10/1/2015	1/4/2016						25%				Cannabis retail sales tax since 1/4/2016 was temporary for retail sales made in medical dispensaries. For those with retail dispensary licenses, the 17% rate was effective starting from 10/1/2016. Here, we assume most dispensaries did not obtain the retail license until 1/1/2017 for simplicity.	https://www.oregon.gov/dor/programs/gov-research/Documents/marijuana-tax-report_2016.pdf	[49]
	1/1/2017	1/1/2017						17%
Rhode Island	12/1/2022	12/1/2022						10%		7%		The retail-level cannabis excise tax can not be used to calcaute sales tax.	https://tax.ri.gov/tax-sections/sales-excise-taxes/adult-use-cannabis-tax	[50]
Vermont	10/1/2022	10/1/2022						14%		6%		The retail-level cannabis excise tax can not be used to calcaute sales tax.	https://tax.vermont.gov/business/cannabis-excise-tax	[51]
Washington	7/8/2014	7/8/2014		25%		25%		25%		6.5%		For the tax calculation with the 25% rate until 6/30/2015, we assume all three transfers were realized: 1) transfer from cultivators to processors, 2) transfer from processors to retailers, and 3) transfer from retailers to consumers. For this purpose, we treat "processors" as "wholesalers" so we can use wholesale prices to compute the wholesale level tax. Other than for the transfer from retaile…	https://dor.wa.gov/taxes-rates/taxes-due-cannabis	[52]
	2015-07-01	2015-07-01						0.37		0.065

## Sheet: Column description
Column names	Description
RCC date	The official date to legalize the retail sale of recreational cannabis.
Date tax imposed on recreational cannabis	The first day on which the cannabis excise tax is imposed.
Weight-based/THC-based tax (Specific tax)	Excise taxes imposed as specific tax dollar amount per unit (e.g., ounce, pound, or mg THC)
Price-based tax (Ad valorem tax)	Excise taxes imposed as a percentage of price.
Sales tax exempt	Marked as "x" if recreational cannabis is exempt from the general sales taxes.
Sales tax at effective date	General sales tax rate as of effective date in the given state.
Sales tax adjusted price-based tax	Actual tax burden.
