# Supplementary material for: Standardizing Recreational Cannabis Excise Tax Rates in the United States: New Retail Price-Based Measurements by Product Category
Source: Int J Environ Res Public Health. 2026 Jan 16;23(1):114. doi: 10.3390/ijerph23010114 (PMC12840896; doi:10.3390/ijerph23010114)
Supplement: Supplementary file 1 [file ijerph-23-00114-s001.zip › Supplementary Table S2. Standardized tax measures.xlsx]

## Sheet: TableS2.1
Table S2.1 Standardized cannabis tax for flower products (in nominal terms), time-variant measure based on the state-year-quarter prices
State	Q1/2020	Q2/2020	Q3/2020	Q4/2020	Q1/2021	Q2/2021	Q3/2021	Q4/2021	Q1/2022	Q2/2022	Q3/2022	Q4/2022	Q1/2023	Q2/2023	Q3/2023	Q4/2023	Q1/2024	Q2/2024	Q3/2024	Q4/2024
Alaska	.	.	.	.	.	.	.	.	.	.	.	.	.	.	.	.	.	.	.	.
Arizona	.	.	.	.	.	47	41.1	38.18	44.38	39.39	30.3	28.44	27.51	26.34	24.86	23.81	26.27	26.06	24.59	24.06
California	45.06	45.97	45.86	45.45	45.16	43.86	42.98	40.99	50.88	48.73	36.54	34.95	37.45	37.3	38.93	37.58	33.4	32.69	31.25	30.55
Colorado	28.88	28.78	30.42	31.42	29.7	30.13	28.39	27.98	32.48	32.11	32.29	30.56	28.16	27.43	31.05	30.27	27.57	25.86	26.99	25.92
Connecticut	.	.	.	.	.	.	.	.	.	.	.	.	.	.	.	.	.	.	.	.
Illinois	48.1	47.85	46.97	41.92	42.21	44.04	40.64	37.18	41.72	42.33	41.66	36.44	32.22	32.45	31.79	30.55	30.11	29.96	28.9	26.97
Maine	.	.	.	.	.	.	.	.	.	.	.	.	.	.	.	.	.	.	.	.
Maryland	.	.	.	.	.	.	.	.	.	.	.	.	.	.	10.85	9.56	9.5	9.46	9.56	8.99
Massachusetts	43.95	42.22	44.05	43.46	44.49	42.91	42.43	40.63	49.72	48.62	44.22	38.57	33.49	31.33	30.05	29.15	28.64	27.62	26.66	23.83
Michigan	.	.	.	.	23.7	21.54	25.05	23.86	22.22	17.99	16.9	14.46	12.87	13.28	15.85	15.72	16.27	15.99	15.81	13.95
Minnesota	.	.	.	.	.	.	.	.	.	.	.	.	.	.	.	.	.	.	.	.
Missouri	.	.	.	.	.	.	.	.	.	.	.	.	16.63	19.65	21.35	18.49	18.28	16.45	15.18	14.7
Montana	.	.	.	.	.	.	.	.	.	.	.	.	.	.	.	.	.	.	.	.
Nevada	50.32	46.58	42.2	44.8	43.73	43.18	48.52	46.91	50.47	47.8	42.78	42.23	41.62	39.93	40.49	39.87	36.87	35.93	34.45	31.87
New Jersey	.	.	.	.	.	.	.	.	.	1.1	1.1	1.1	1.52	1.52	1.52	1.52	1.24	1.24	1.24	1.24
New Mexico	.	.	.	.	.	.	.	.	.	.	.	.	.	.	.	.	.	.	.	.
New York	.	.	.	.	.	.	.	.	.	.	.	.	.	.	.	.	.	.	.	.
Ohio	.	.	.	.	.	.	.	.	.	.	.	.	.	.	.	.	.	.	26.49	21.91
Oregon	22.56	24.1	26.12	26.76	26.44	24.45	25.46	23.27	29.15	29.28	28.56	27.11	25.19	25.9	28.09	27.33	29.4	28.63	28.84	28.25
Rhode Island	.	.	.	.	.	.	.	.	.	.	.	.	.	.	.	.	.	.	.	.
Vermont	.	.	.	.	.	.	.	.	.	.	.	.	.	.	.	.	.	.	.	.
Washington	.	.	.	.	.	.	.	.	.	.	.	.	.	.	.	.	.	.	.	.
Note:
1) Data are recorded at state-year-quarter level from Q1 2020 through Q4 2024.
2) Unit is expressed as dollar/ounce.
3) A markup rate of 97% was used to convert between wholesale and retail prices.
4) For data, 12 out of 22 U.S. states with recreational cannabis commercialization have been included.
5) Time-variant state-quarter prices of cannabis loose flower and pre-rolls were used for standardizing excise taxes for flower products.

## Sheet: TableS2.2
Table 2.2 Standardized cannabis tax for flower products (in real terms), time-variant measure based on the state-year-quarter prices
State	Q1/2020	Q2/2020	Q3/2020	Q4/2020	Q1/2021	Q2/2021	Q3/2021	Q4/2021	Q1/2022	Q2/2022	Q3/2022	Q4/2022	Q1/2023	Q2/2023	Q3/2023	Q4/2023	Q1/2024	Q2/2024	Q3/2024	Q4/2024
Alaska	.	.	.	.	.	.	.	.	.	.	.	.	.	.	.	.	.	.	.	.
Arizona	.	.	.	.	.	54.41	47.58	44.21	47.58	42.22	32.48	30.48	28.32	27.12	25.6	24.51	26.27	26.06	24.59	24.06
California	54.61	55.71	55.558	55.09	52.29	50.77	49.76	47.45	54.54	52.24	39.17	37.47	38.56	38.4	40.08	38.69	33.4	32.69	31.25	30.55
Colorado	35	34.88	36.87	38.08	34.38	34.88	32.87	32.39	34.82	34.41	34.61	32.76	28.99	28.24	31.97	31.16	27.57	25.86	26.99	25.92
Connecticut	.	.	.	.	.	.	.	.	.	.	.	.	.	.	.	.	.	.	.	.
Illinois	58.28	58.11	56.92	50.81	48.86	50.99	47.05	43.04	44.72	45.37	44.65	37.06	33.17	33.4	32.73	31.45	30.11	29.96	28.9	26.97
Maine	.	.	.	.	.	.	.	.	.	.	.	.	.	.	.	.	.	.	.	.
Maryland	.	.	.	.	.	.	.	.	.	.	.	.	.	.	11.17	9.84	9.5	9.46	9.56	8.99
Massachusetts	53.27	51.17	53.39	52.67	51.51	49.68	49.13	47.04	53.29	52.11	47.4	41.34	34.48	32.26	30.94	30.01	28.64	27.62	26.66	23.83
Michigan	.	.	.	.	27.44	24.94	29	27.62	23.82	19.28	18.12	15.5	13.25	13.67	16.32	16.19	16.27	15.99	15.81	13.95
Minnesota	.	.	.	.	.	.	.	.	.	.	.	.	.	.	.	.	.	.	.	.
Missouri	.	.	.	.	.	.	.	.	.	.	.	.	17.11	20.23	21.98	19.04	18.28	16.45	15.18	14.7
Montana	.	.	.	.	.	.	.	.	.	.	.	.	.	.	.	.	.	.	.	.
Nevada	60.99	56.45	51.15	54.3	50.63	49.99	56.17	54.3	54.1	51.24	45.85	45.26	42.85	41.11	41.68	41.04	36.87	35.93	34.45	31.87
New Jersey	.	.	.	.	.	.	.	.	.	1.1	1.1	1.1	1.52	1.52	1.52	1.52	1.24	1.24	1.24	1.24
New Mexico	.	.	.	.	.	.	.	.	.	.	.	.	.	.	.	.	.	.	.	.
New York	.	.	.	.	.	.	.	.	.	.	.	.	.	.	.	.	.	.	.	.
Ohio	.	.	.	.	.	.	.	.	.	.	.	.	.	.	.	.	.	.	26.49	21.91
Oregon	27.34	29.2	31.66	32.44	30.61	28.31	29.48	26.94	31.25	31.39	30.61	29.06	25.94	26.66	28.92	28.14	29.4	28.63	28.84	28.25
Rhode Island	.	.	.	.	.	.	.	.	.	.	.	.	.	.	.	.	.	.	.	.
Vermont	.	.	.	.	.	.	.	.	.	.	.	.	.	.	.	.	.	.	.	.
Washington	.	.	.	.	.	.	.	.	.	.	.	.	.	.	.	.	.	.	.	.
Note:
1) Data are recorded at state-year-quarter level from Q1 2020 through Q4 2024.
2) Unit is expressed as dollar/ounce.
3) A markup rate of 97% was used to convert between wholesale and retail prices.
4) For data, 12 out of 22 U.S. states with recreational cannabis commercialization have been included.
5) Time-variant state-quarter prices of cannabis loose flower and pre-rolls were used for standardizing excise taxes for flower products.
6) US CPI-U for all cities (base year = 2024) was used for adjusting nominal values into real terms.

## Sheet: TableS2.3
Table S2.3 Standardized cannabis tax for flower products (in nominal terms), time-invariant measure based on all periods
State	Q1/2020	Q2/2020	Q3/2020	Q4/2020	Q1/2021	Q2/2021	Q3/2021	Q4/2021	Q1/2022	Q2/2022	Q3/2022	Q4/2022	Q1/2023	Q2/2023	Q3/2023	Q4/2023	Q1/2024	Q2/2024	Q3/2024	Q4/2024
Alaska	.	.	.	.	.	.	.	.	.	.	.	.	.	.	.	.	.	.	.	.
Arizona	.	.	.	.	.	29.3	29.3	29.3	29.3	29.3	29.3	29.3	29.3	29.3	29.3	29.3	29.3	29.3	29.3	29.3
California	43.74	43.74	43.74	43.74	43.74	43.74	43.74	43.74	44.17	44.17	33.14	33.14	37.3	37.3	37.3	37.3	37.3	37.3	37.3	37.3
Colorado	28.94	28.94	28.94	28.94	28.94	28.94	28.94	28.94	28.94	28.94	28.94	28.94	28.94	28.94	28.94	28.94	28.94	28.94	28.94	28.94
Connecticut	.	.	.	.	.	.	.	.	.	.	.	.	.	.	.	.	.	.	.	.
Illinois	32.99	32.99	32.99	32.99	32.99	32.99	32.99	32.99	32.99	32.99	32.99	32.99	32.99	32.99	32.99	32.99	32.99	32.99	32.99	32.99
Maine	.	.	.	.	.	.	.	.	.	.	.	.	.	.	.	.	.	.	.	.
Maryland	.	.	.	.	.	.	.	.	.	.	.	.	.	.	9.58	9.58	9.58	9.58	9.58	9.58
Massachusetts	32.03	32.03	32.03	32.03	32.03	32.03	32.03	32.03	32.03	32.03	32.03	32.03	32.03	32.03	32.03	32.03	32.03	32.03	32.03	32.03
Michigan	.	.	.	.	15.75	15.75	15.75	15.75	15.75	15.75	15.75	15.75	15.75	15.75	15.75	15.75	15.75	15.75	15.75	15.75
Minnesota	.	.	.	.	.	.	.	.	.	.	.	.	.	.	.	.	.	.	.	.
Missouri	.	.	.	.	.	.	.	.	.	.	.	.	17.34	17.34	17.34	17.34	17.34	17.34	17.34	17.34
Montana	.	.	.	.	.	.	.	.	.	.	.	.	.	.	.	.	.	.	.	.
Nevada	45.43	45.43	43.05	43.05	42.63	42.63	45.43	45.43	46.03	46.03	42.39	42.39	41.17	39.36	39.95	40.03	38.13	37.98	36.99	35.09
New Jersey	.	.	.	.	.	.	.	.	.	1.1	1.1	1.1	1.52	1.52	1.52	1.52	1.24	1.24	1.24	1.24
New Mexico	.	.	.	.	.	.	.	.	.	.	.	.	.	.	.	.	.	.	.	.
New York	.	.	.	.	.	.	.	.	.	.	.	.	.	.	.	.	.	.	.	.
Ohio	.	.	.	.	.	.	.	.	.	.	.	.	.	.	.	.	.	.	23.88	23.88
Oregon	27.57	27.57	27.57	27.57	27.57	27.57	27.57	27.57	27.57	27.57	27.57	27.57	27.57	27.57	27.57	27.57	27.57	27.57	27.57	27.57
Rhode Island	.	.	.	.	.	.	.	.	.	.	.	.	.	.	.	.	.	.	.	.
Vermont	.	.	.	.	.	.	.	.	.	.	.	.	.	.	.	.	.	.	.	.
Washington	.	.	.	.	.	.	.	.	.	.	.	.	.	.	.	.	.	.	.	.
Note:
1) Data are recorded at state-year-quarter level from Q1 2020 through Q4 2024.
2) Unit is expressed as dollar/ounce.
3) A markup rate of 97% was used to convert between wholesale and retail prices.
4) For data, 12 out of 22 U.S. states with recreational cananbis commercialization have been included.
5) Time-invariant state-quarter prices of cannabis loose flower and pre-rolls over all periods were used for standardizing excise taxes for flower products.

## Sheet: TableS2.4
Table S2.4 Standardized cannabis tax for flower products (in real terms), time-invariant measure based on all periods
State	Q1/2020	Q2/2020	Q3/2020	Q4/2020	Q1/2021	Q2/2021	Q3/2021	Q4/2021	Q1/2022	Q2/2022	Q3/2022	Q4/2022	Q1/2023	Q2/2023	Q3/2023	Q4/2023	Q1/2024	Q2/2024	Q3/2024	Q4/2024
Alaska	.	.	.	.	.	.	.	.	.	.	.	.	.	.	.	.	.	.	.	.
Arizona	.	.	.	.	.	34.55	33.99	33.29	32.55	31.79	31.38	31.06	30.79	30.56	30.3	30.09	29.83	29.62	29.53	29.3
California	53.49	54.01	53.4	53.01	52.49	51.56	50.73	49.68	49.07	47.92	35.49	35.13	39.21	38.91	38.57	38.31	37.98	37.72	37.6	37.3
Colorado	35.39	35.74	35.33	35.07	34.72	34.12	33.57	32.87	32.15	31.4	30.99	30.67	30.41	30.18	29.92	29.72	29.46	29.25	29.17	28.94
Connecticut	.	.	.	.	.	.	.	.	.	.	.	.	.	.	.	.	.	.	.	.
Illinois	40.35	40.74	40.28	39.98	39.59	38.9	38.27	37.48	36.65	35.79	35.33	34.97	34.67	34.41	34.11	33.88	33.58	33.53	33.25	32.99
Maine	.	.	.	.	.	.	.	.	.	.	.	.	.	.	.	.	.	.	.	.
Maryland	.	.	.	.	.	.	.	.	.	.	.	.	.	.	9.9	9.84	9.75	9.68	9.65	9.58
Massachusetts	39.17	39.55	39.11	38.82	38.43	37.76	37.15	36.38	35.58	34.75	34.3	33.95	33.66	33.41	33.12	32.89	32.6	32.38	32.28	32.03
Michigan	.	.	.	.	18.9	18.57	18.27	17.89	17.49	17.09	16.86	16.69	16.55	16.42	16.28	16.17	16.03	15.92	15.87	15.75
Minnesota	.	.	.	.	.	.	.	.	.	.	.	.	.	.	.	.	.	.	.	.
Missouri	.	.	.	.	.	.	.	.	.	.	.	.	18.22	18.08	17.93	17.81	17.65	17.53	17.48	17.34
Montana	.	.	.	.	.	.	.	.	.	.	.	.	.	.	.	.	.	.	.	.
Nevada	55.56	56.1	52.57	52.18	51.16	50.26	52.7	51.61	51.13	49.94	45.4	44.93	43.27	41.05	41.31	41.11	38.82	38.4	37.29	35.09
New Jersey	.	.	.	.	.	.	.	.	.	1.19	1.18	1.17	1.6	1.59	1.57	1.56	1.26	1.25	1.25	1.24
New Mexico	.	.	.	.	.	.	.	.	.	.	.	.	.	.	.	.	.	.	.	.
New York	.	.	.	.	.	.	.	.	.	.	.	.	.	.	.	.	.	.	.	.
Ohio	.	.	.	.	.	.	.	.	.	.	.	.	.	.	.	.	.	.	24.07	23.88
Oregon	33.72	34.05	33.67	33.42	33.09	32.51	31.98	31.32	30.63	29.92	29.53	29.23	28.98	28.76	28.51	28.32	28.07	27.88	27.79	27.57
Rhode Island	.	.	.	.	.	.	.	.	.	.	.	.	.	.	.	.	.	.	.	.
Vermont	.	.	.	.	.	.	.	.	.	.	.	.	.	.	.	.	.	.	.	.
Washington	.	.	.	.	.	.	.	.	.	.	.	.	.	.	.	.	.	.	.	.
Note:
1) Data are recorded at state-year-quarter level from Q1 2020 through Q4 2024.
2) Unit is expressed as dollar/ounce.
3) A markup rate of 97% was used to convert between wholesale and retail prices.
4) For data, 12 out of 22 U.S. states with recreational cananbis commercialization have been included.
5) Time-invariant state-quarter prices of cannabis loose flower and pre-rolls were used for standardizing excise taxes for flower products.
6) US CPI-U for all cities (base year = 2024) was used for adjusting nominal values into real terms.

## Sheet: TableS2.5
Table S2.5 Standardized cannabis tax for flower products (in nominal terms), time-invariant measure based on first available years
State	Q1/2020	Q2/2020	Q3/2020	Q4/2020	Q1/2021	Q2/2021	Q3/2021	Q4/2021	Q1/2022	Q2/2022	Q3/2022	Q4/2022	Q1/2023	Q2/2023	Q3/2023	Q4/2023	Q1/2024	Q2/2024	Q3/2024	Q4/2024
Alaska	.	.	.	.	.	.	.	.	.	.	.	.	.	.	.	.	.	.	.	.
Arizona	.	.	.	.	.	47	47	47	47	47	47	47	47	47	47	47	47	47	47	47
California	45.06	45.06	45.06	45.06	45.06	45.06	45.06	45.06	50.88	50.88	36.54	36.54	37.45	37.45	37.45	37.45	37.45	37.45	37.45	37.45
Colorado	28.88	28.88	28.88	28.88	28.88	28.88	28.88	28.88	28.88	28.88	28.88	28.88	28.88	28.88	28.88	28.88	28.88	28.88	28.88	28.88
Connecticut	.	.	.	.	.	.	.	.	.	.	.	.	.	.	.	.	.	.	.	.
Illinois	48.09	48.09	48.09	48.09	48.09	48.09	48.09	48.09	48.09	48.09	48.09	48.09	48.09	48.09	48.09	48.09	48.09	48.09	48.09	48.09
Maine	.	.	.	.	.	.	.	.	.	.	.	.	.	.	.	.	.	.	.	.
Maryland	.	.	.	.	.	.	.	.	.	.	.	.	.	.	10.85	10.85	10.85	10.85	10.85	10.85
Massachusetts	43.95	43.95	43.95	43.95	43.95	43.95	43.95	43.95	43.95	43.95	43.95	43.95	43.95	43.95	43.95	43.95	43.95	43.95	43.95	43.95
Michigan	.	.	.	.	23.7	23.7	23.7	23.7	23.7	23.7	23.7	23.7	23.7	23.7	23.7	23.7	23.7	23.7	23.7	23.7
Minnesota	.	.	.	.	.	.	.	.	.	.	.	.	.	.	.	.	.	.	.	.
Missouri	.	.	.	.	.	.	.	.	.	.	.	.	16.63	16.63	16.63	16.63	16.63	16.63	16.63	16.63
Montana	.	.	.	.	.	.	.	.	.	.	.	.	.	.	.	.	.	.	.	.
Nevada	50.32	50.32	42.2	42.2	43.73	43.73	48.52	48.52	50.47	50.47	42.78	42.78	41.62	39.93	40.88	39.86	36.87	35.93	34.45	31.87
New Jersey	.	.	.	.	.	.	.	.	.	1.1	1.1	1.1	1.52	1.52	1.52	1.52	1.24	1.24	1.24	1.24
New Mexico	.	.	.	.	.	.	.	.	.	.	.	.	.	.	.	.	.	.	.	.
New York	.	.	.	.	.	.	.	.	.	.	.	.	.	.	.	.	.	.	.	.
Ohio	.	.	.	.	.	.	.	.	.	.	.	.	.	.	.	.	.	.	26.49	26.49
Oregon	22.56	22.56	22.56	22.56	22.56	22.56	22.56	22.56	22.56	22.56	22.56	22.56	22.56	22.56	22.56	22.56	22.56	22.56	22.56	22.56
Rhode Island	.	.	.	.	.	.	.	.	.	.	.	.	.	.	.	.	.	.	.	.
Vermont	.	.	.	.	.	.	.	.	.	.	.	.	.	.	.	.	.	.	.	.
Washington	.	.	.	.	.	.	.	.	.	.	.	.	.	.	.	.	.	.	.	.
Note:
1) Data are recorded at state-year-quarter level from Q1 2020 through Q4 2024.
2) Unit is expressed as dollar/ounce.
3) A markup rate of 97% was used to convert between wholesale and retail prices.
4) For data, 12 out of 22 U.S. states with recreational cananbis commercialization have been included.
5) Time-invariant average price of cannabis over the first available years were used for standardizing excise taxes.

## Sheet: TableS2.6
Table S2.6 Standardized cannabis tax for flower products (in real terms), time-invariant measure based on first available years
State	Q1/2020	Q2/2020	Q3/2020	Q4/2020	Q1/2021	Q2/2021	Q3/2021	Q4/2021	Q1/2022	Q2/2022	Q3/2022	Q4/2022	Q1/2023	Q2/2023	Q3/2023	Q4/2023	Q1/2024	Q2/2024	Q3/2024	Q4/2024
Alaska	.	.	.	.	.	.	.	.	.	.	.	.	.	.	.	.	.	.	.	.
Arizona	.	.	.	.	.	55.42	54.52	53.39	52.22	51	50.34	49.83	49.4	49.02	48.6	48.27	47.85	47.52	47.38	47
California	55.1	55.64	55.01	54.61	54.07	53.12	52.26	51.18	56.53	55.2	39.14	38.74	39.36	39.06	38.73	38.46	38.13	37.86	37.75	37.45
Colorado	35.32	35.67	35.26	35	34.65	34.05	33.5	32.81	32.08	31.33	30.93	30.61	30.35	30.12	29.86	29.66	29.4	29.2	29.11	28.88
Connecticut	.	.	.	.	.	.	.	.	.	.	.	.	.	.	.	.	.	.	.	.
Illinois	58.81	59.39	58.72	58.28	57.71	56.7	55.78	54.63	53.43	52.18	51.5	50.97	50.54	50.16	49.72	49.39	48.96	48.62	48.47	48.09
Maine	.	.	.	.	.	.	.	.	.	.	.	.	.	.	.	.	.	.	.	.
Maryland	.	.	.	.	.	.	.	.	.	.	.	.	.	.	11.22	11.14	11.05	10.97	10.94	10.85
Massachusetts	53.75	54.28	53.66	53.27	52.74	51.82	50.98	49.93	48.83	47.67	47.07	46.59	46.19	45.84	45.44	45.14	44.74	44.43	44.3	43.95
Michigan	.	.	.	.	28.44	27.94	27.49	26.92	26.33	25.71	25.38	25.12	24.91	24.72	24.51	24.34	24.13	23.96	23.89	23.7
Minnesota	.	.	.	.	.	.	.	.	.	.	.	.	.	.	.	.	.	.	.	.
Missouri	.	.	.	.	.	.	.	.	.	.	.	.	17.47	17.34	17.19	17.08	16.93	16.81	16.76	16.62
Montana	.	.	.	.	.	.	.	.	.	.	.	.	.	.	.	.	.	.	.	.
Nevada	61.54	62.14	51.52	51.15	52.48	51.56	56.28	55.12	56.08	54.76	45.81	45.34	43.74	41.64	41.86	40.94	37.54	36.32	34.73	31.87
New Jersey	.	.	.	.	.	.	.	.	.	1.19	1.18	1.17	1.6	1.59	1.57	1.56	1.26	1.25	1.25	1.24
New Mexico	.	.	.	.	.	.	.	.	.	.	.	.	.	.	.	.	.	.	.	.
New York	.	.	.	.	.	.	.	.	.	.	.	.	.	.	.	.	.	.	.	.
Ohio	.	.	.	.	.	.	.	.	.	.	.	.	.	.	.	.	.	.	26.71	26.5
Oregon	27.59	27.86	27.54	27.34	27.07	26.6	26.17	25.63	25.06	24.48	24.16	23.91	23.71	23.53	23.33	23.17	22.96	22.81	22.74	22.56
Rhode Island	.	.	.	.	.	.	.	.	.	.	.	.	.	.	.	.	.	.	.	.
Vermont	.	.	.	.	.	.	.	.	.	.	.	.	.	.	.	.	.	.	.	.
Washington	.	.	.	.	.	.	.	.	.	.	.	.	.	.	.	.	.	.	.	.
Note:
1) Data are recorded at state-year-quarter level from Q1 2020 through Q4 2024.
2) Unit is expressed as dollar/ounce.
3) A markup rate of 97% was used to convert between wholesale and retail prices.
4) For data, 12 out of 22 U.S. states with recreational cananbis commercialization have been included.
5) Time-invariant average price of cannabis over the first available years were used for standardizing excise taxes.
6) US CPI-U for all cities (base year = 2024) was used for adjusting nominal values into real terms.

## Sheet: TableS2.7
Table S2.7 Standardized cannabis tax for vaping products (in nominal terms), time-variant measure based on the state-year-quarter prices
State	Q1/2020	Q2/2020	Q3/2020	Q4/2020	Q1/2021	Q2/2021	Q3/2021	Q4/2021	Q1/2022	Q2/2022	Q3/2022	Q4/2022	Q1/2023	Q2/2023	Q3/2023	Q4/2023	Q1/2024	Q2/2024	Q3/2024	Q4/2024
Alaska	.	.	.	.	.	.	.	.	.	.	.	.	.	.	.	.	.	.	.	.
Arizona	.	.	.	.	.	202.02	192.09	184.09	182.18	171.35	150.99	143.24	141.57	133.81	127.89	121.72	118.71	110.37	100.52	91.85
California	184.22	177.4	174.26	170.26	167.48	161.87	150.45	146.06	145.05	137.81	127.25	120.74	129.21	124.97	124.17	114.48	112.9	100.56	90.51	81.95
Colorado	180.42	172.9	177.81	176.92	175.89	180.64	171.5	173.02	174.19	171.04	170.71	163.35	156.96	146.47	145.55	137.92	127.2	123.8	119.79	113.26
Connecticut	.	.	.	.	.	.	.	.	.	.	.	.	.	.	.	.	.	.	.	.
Illinois	684.76	721.16	662.94	672.49	649.45	657.32	645.52	616.95	602.63	570.79	543.05	508.69	491.09	427.43	401.25	373.47	347.58	336.23	317.3	301.02
Maine	.	.	.	.	.	.	.	.	.	.	.	.	.	.	.	.	.	.	.	.
Maryland	.	.	.	.	.	.	.	.	.	.	.	.	.	.	50.73	46.01	43.13	41.5	38.22	36.13
Massachusetts	183.5	226.08	255.92	261.81	263.41	267.61	268.37	276.06	255.43	234.83	215.35	200.41	184.18	164.65	145.45	134.24	120.64	109.58	101.46	94.03
Michigan	.	.	.	.	114.25	115.98	84.75	96.27	85.98	68.25	59.05	51.67	45.55	43.48	44.17	40.48	37.99	36.09	34.18	31.59
Minnesota	.	.	.	.	.	.	.	.	.	.	.	.	.	.	.	.	.	.	.	.
Missouri	.	.	.	.	.	.	.	.	.	.	.	.	96.97	98.27	96.67	89.16	83.26	77.81	74.74	73.77
Montana	.	.	.	.	.	.	.	.	.	.	.	.	.	.	.	.	.	.	.	.
Nevada	151.07	136.65	131.04	120.03	112.94	118.7	131.87	129.2	124.94	118.46	104.49	105.88	105.88	102.54	101.1	101.77	95.76	93.51	90.52	87.69
New Jersey	.	.	.	.	.	.	.	.	.		0	0	0	0	0	0	0	0	0	0
New Mexico	.	.	.	.	.	.	.	.	.	.	.	.	.	.	.	.	.	.	.	.
New York	.	.	.	.	.	.	.	.	.	.	.	.	.	.	.	.	.	.	.	.
Ohio	.	.	.	.	.	.	.	.	.	.	.	.	.	.	.	.	.	.	124.33	114.92
Oregon	123.46	116.81	121.16	119.61	115.4	112.61	98.29	99.66	110.79	106.22	103.6	101.13	101.23	102.41	102.47	99.77	92.19	89.43	88.53	86.75
Rhode Island	.	.	.	.	.	.	.	.	.	.	.	.	.	.	.	.	.	.	.	.
Vermont	.	.	.	.	.	.	.	.	.	.	.	.	.	.	.	.	.	.	.	.
Washington	.	.	.	.	.	.	.	.	.	.	.	.	.	.	.	.	.	.	.	.
Note:
1) Data are recorded at state-year-quarter level from Q1 2020 through Q4 2024.
2) Unit is expressed as dollar/ounce.
3) A markup rate of 97% was used to convert between wholesale and retail prices.
4) For data, 12 out of 22 U.S. states with recreational cananbis commercialization have been included.
5) Time-variant state-quarter prices of cannabis extracts, vaping cartridges and vaping disposables were used for standardizing excise taxes for vaping products.

## Sheet: TableS2.8
Table S2.8 Standardized cannabis tax for vaping products (in real terms), time-variant measure based on the state-year-quarter prices
State	Q1/2020	Q2/2020	Q3/2020	Q4/2020	Q1/2021	Q2/2021	Q3/2021	Q4/2021	Q1/2022	Q2/2022	Q3/2022	Q4/2022	Q1/2023	Q2/2023	Q3/2023	Q4/2023	Q1/2024	Q2/2024	Q3/2024	Q4/2024
Alaska	.	.	.	.	.	.	.	.	.	.	.	.	.	.	.	.	.	.	.	.
Arizona	.	.	.	.	.	233.88	222.38	213.11	195.28	183.67	161.84	153.53	145.74	137.76	131.66	125.32	118.71	110.37	100.52	91.85
California	233.28	215	211.2	206.35	193.9	187.39	174.18	169.09	155.48	147.72	136.4	129.42	133.03	128.65	127.83	117.85	112.9	100.56	90.51	81.95
Colorado	218.67	209.55	215.51	214.43	203.63	209.12	198.55	200.31	186.72	183.34	182.99	175.1	161.59	150.79	149.84	141.99	127.2	123.8	119.79	113.26
Connecticut	.	.	.	.	.	.	.	.	.	.	.	.	.	.	.	.	.	.	.	.
Illinois	829.93	874.04	803.48	815.06	751.87	760.98	747.32	714.25	645.96	611.83	582.1	545.26	505.58	440.03	413.09	384.49	347.58	336.23	317.3	301.02
Maine	.	.	.	.	.	.	.	.	.	.	.	.	.	.	.	.	.	.	.	.
Maryland	.	.	.	.	.	.	.	.	.	.	.	.	.	.	52.23	47.37	43.13	41.5	38.22	36.11
Massachusetts	222.4	274.01	310.18	317.31	304.95	309.81	310.69	319.6	273.8	251.72	230.83	214.82	189.61	169.51	149.74	138.2	120.64	109.58	101.46	94.03
Michigan	.	.	.	.	132.26	134.27	98.12	111.45	92.16	73.16	63.3	55.38	46.89	44.76	45.47	41.67	37.99	36.1	34.18	31.59
Minnesota	.	.	.	.	.	.	.	.	.	.	.	.	.	.	.	.	.	.	.	.
Missouri	.	.	.	.	.	.	.	.	.	.	.	.	99.83	101.17	99.53	91.79	83.26	77.81	74.77	73.77
Montana	.	.	.	.	.	.	.	.	.	.	.	.	.	.	.	.	.	.	.	.
Nevada	183.1	165.62	158.82	145.48	130.75	137.42	152.66	149.58	133.93	126.96	112	113.49	109	105.57	104.08	104.77	95.78	93.51	90.52	87.69
New Jersey	.	.	.	.	.	.	.	.	.	0	0	0	0	0	0	0	0	0	0	0
New Mexico	.	.	.	.	.	.	.	.	.	.	.	.	.	.	.	.	.	.	.	.
New York	.	.	.	.	.	.	.	.	.	.	.	.	.	.	.	.	.	.	.	.
Ohio	.	.	.	.	.	.	.	.	.	.	.	.	.	.	.	.	.	.	124.33	114.92
Oregon	149.64	141.57	146.85	144.97	133.6	130.37	113.79	115.37	118.75	113.85	111.04	108.4	104.22	105.43	105.5	102.71	92.19	89.43	88.53	86.75
Rhode Island	.	.	.	.	.	.	.	.	.	.	.	.	.	.	.	.	.	.	.	.
Vermont	.	.	.	.	.	.	.	.	.	.	.	.	.	.	.	.	.	.	.	.
Washington	.	.	.	.	.	.	.	.	.	.	.	.	.	.	.	.	.	.	.	.
Note:
1) Data are recorded at state-year-quarter level from Q1 2020 through Q4 2024.
2) Unit is expressed as dollar/ounce.
3) A markup rate of 97% was used to convert between wholesale and retail prices.
4) For data, 12 out of 22 U.S. states with recreational cananbis commercialization have been included.
5) Time-variant state-quarter prices of cannabis extracts, vaping cartridges and vaping disposables were used for standardizing excise taxes for vaping products.
6) US CPI-U for all cities (base year = 2024) was used for adjusting nominal values into real terms.

## Sheet: TableS2.9
Table S2.9 Standardized cannabis tax for vaping products (in nominal terms), time-variant measure based on all periods
State	Q1/2020	Q2/2020	Q3/2020	Q4/2020	Q1/2021	Q2/2021	Q3/2021	Q4/2021	Q1/2022	Q2/2022	Q3/2022	Q4/2022	Q1/2023	Q2/2023	Q3/2023	Q4/2023	Q1/2024	Q2/2024	Q3/2024	Q4/2024
Alaska	.	.	.	.	.	.	.	.	.	.	.	.	.	.	.	.	.	.	.	.
Arizona	.	.	.	.	.	141.43	141.43	141.43	141.43	141.43	141.43	141.43	141.43	141.43	141.43	141.43	141.43	141.43	141.43	141.43
California	132.23	132.23	132.23	132.23	132.23	132.23	132.23	132.23	132.23	132.23	128.56	128.56	144.72	144.72	144.72	144.72	144.72	144.72	144.72	144.72
Colorado	155.89	155.89	155.89	155.89	155.89	155.89	155.89	155.89	155.89	155.89	155.89	155.89	155.89	155.89	155.89	155.89	155.89	155.89	155.89	155.89
Connecticut	.	.	.	.	.	.	.	.	.	.	.	.	.	.	.	.	.	.	.	.
Illinois	451.1	451.1	451.1	451.1	451.1	451.1	451.1	451.1	451.1	451.1	451.1	451.1	451.1	451.1	451.1	451.1	451.1	451.1	451.1	451.1
Maine	.	.	.	.	.	.	.	.	.	.	.	.	.	.	.	.	.	.	.	.
Maryland	.	.	.	.	.	.	.	.	.	.	.	.	.	.	41.68	41.68	41.68	41.68	41.68	41.68
Massachusetts	165.25	165.25	165.25	165.25	165.25	165.25	165.25	165.25	165.25	165.25	165.25	165.25	165.25	165.25	165.25	165.25	165.25	165.25	165.25	165.25
Michigan	.	.	.	.	47.25	47.25	47.25	47.25	47.25	47.25	47.25	47.25	47.25	47.25	47.25	47.25	47.25	47.25	47.25	47.25
Minnesota	.	.	.	.	.	.	.	.	.	.	.	.	.	.	.	.	.	.	.	.
Missouri	.	.	.	.	.	.	.	.	.	.	.	.	86.1	86.1	86.1	86.1	86.1	86.1	86.1	86.1
Montana	.	.	.	.	.	.	.	.	.	.	.	.	.	.	.	.	.	.	.	.
Nevada	109.93	109.93	109.93	109.93	109.93	109.93	109.93	109.93	109.93	109.93	109.93	109.93	109.93	109.93	109.93	109.93	109.93	109.93	109.93	109.93
New Jersey	.	.	.	.	.	.	.	.	.	0	0	0	0	0	0	0	0	0	0	0
New Mexico	.	.	.	.	.	.	.	.	.	.	.	.	.	.	.	.	.	.	.	.
New York	.	.	.	.	.	.	.	.	.	.	.	.	.	.	.	.	.	.	.	.
Ohio	.	.	.	.	.	.	.	.	.	.	.	.	.	.	.	.	.	.	119.43	119.43
Oregon	104.13	104.13	104.13	104.13	104.13	104.13	104.13	104.13	104.13	104.13	104.13	104.13	104.13	104.13	104.13	104.13	104.13	104.13	104.13	104.13
Rhode Island	.	.	.	.	.	.	.	.	.	.	.	.	.	.	.	.	.	.	.	.
Vermont	.	.	.	.	.	.	.	.	.	.	.	.	.	.	.	.	.	.	.	.
Washington	.	.	.	.	.	.	.	.	.	.	.	.	.	.	.	.	.	.	.	.
Note:
1) Data are recorded at state-year-quarter level from Q1 2020 through Q4 2024.
2) Unit is expressed as dollar/ounce.
3) A markup rate of 97% was used to convert between wholesale and retail prices.
4) For data, 12 out of 22 U.S. states with recreational cananbis commercialization have been included.
5) Time-invariant state-quarter prices of cannabis extracts, vaping cartridges and vaping disposables over all periods were used for standardizing excise taxes for vaping products.

## Sheet: TableS2.10
Table S2.10 Standardized cannabis tax for vaping products (in real terms), time-variant measure based on all periods
State	Q1/2020	Q2/2020	Q3/2020	Q4/2020	Q1/2021	Q2/2021	Q3/2021	Q4/2021	Q1/2022	Q2/2022	Q3/2022	Q4/2022	Q1/2023	Q2/2023	Q3/2023	Q4/2023	Q1/2024	Q2/2024	Q3/2024	Q4/2024
Alaska	.	.	.	.	.	.	.	.	.	.	.	.	.	.	.	.	.	.	.	.
Arizona	.	.	.	.	.	166.75	164.06	160.67	157.13	153.46	151.48	149.92	148.65	147.52	146.24	145.25	143.98	142.99	142.57	141.43
California	161.72	163.31	161.46	160.27	158.68	155.9	153.39	150.22	146.61	143.47	137.69	136.27	152.1	150.95	149.64	148.63	147.33	146.32	145.88	144.72
Colorado	190.65	192.52	190.34	188.94	187.07	183.79	180.83	177.09	173.19	169.14	166.96	165.24	163.84	162.59	161.19	160.1	158.7	157.6	157.14	155.89
Connecticut	.	.	.	.	.	.	.	.	.	.	.	.	.	.	.	.	.	.	.	.
Illinois	551.71	557.15	550.86	546.91	541.52	531.66	523.26	512.32	501.31	489.6	483.21	478.37	474.1	470.61	466.58	463.37	459.19	456.06	454.49	451.11
Maine	.	.	.	.	.	.	.	.	.	.	.	.	.	.	.	.	.	.	.	.
Maryland	.	.	.	.	.	.	.	.	.	.	.	.	.	.	43.1	42.81	42.44	42.14	42.02	41.68
Massachusetts	202.1	204.08	201.77	200.28	198.3	194.83	191.69	187.72	183.59	179.3	176.98	175.16	173.68	172.36	170.87	169.71	168.22	167.07	166.57	165.25
Michigan	.	.	.	.	56.7	55.7	54.81	53.67	52.49	51.26	50.6	50.08	49.66	49.28	48.85	48.52	48.1	47.77	47.62	47.24
Minnesota	.	.	.	.	.	.	.	.	.	.	.	.	.	.	.	.	.	.	.	.
Missouri	.	.	.	.	.	.	.	.	.	.	.	.	90.49	89.81	89.03	88.43	87.65	87.05	86.79	86.1
Montana	.	.	.	.	.	.	.	.	.	.	.	.	.	.	.	.	.	.	.	.
Nevada	134.45	135.76	134.23	133.24	131.92	129.61	127.52	124.88	122.13	119.28	117.74	116.53	115.54	114.66	113.69	112.9	111.91	111.14	110.81	109.93
New Jersey	.	.	.	.	.	.	.	.	.	0	0	0	0	0	0	0	0	0	0	0
New Mexico	.	.	.	.	.	.	.	.	.	.	.	.	.	.	.	.	.	.	.	.
New York	.	.	.	.	.	.	.	.	.	.	.	.	.	.	.	.	.	.	.	.
Ohio	.	.	.	.	.	.	.	.	.	.	.	.	.	.	.	.	.	.	120.39	119.43
Oregon	127.35	128.6	127.14	126.21	124.96	122.77	120.79	118.29	115.69	112.98	111.52	110.38	109.44	108.61	107.67	106.94	106.01	105.28	104.96	104.13
Rhode Island	.	.	.	.	.	.	.	.	.	.	.	.	.	.	.	.	.	.	.	.
Vermont	.	.	.	.	.	.	.	.	.	.	.	.	.	.	.	.	.	.	.	.
Washington	.	.	.	.	.	.	.	.	.	.	.	.	.	.	.	.	.	.	.	.
Note:
1) Data are recorded at state-year-quarter level from Q1 2020 through Q4 2024.
2) Unit is expressed as dollar/ounce.
3) A markup rate of 97% was used to standard between wholesale and retail prices.
4) For data, 12 out of 22 U.S. states with recreational cananbis commercialization have been included.
5) Time-invariant state-quarter prices of cannabis extracts, vaping cartridges and vaping disposables over all periods were used for standardizing excise taxes for vaping products.
6) US CPI-U for all cities (base year = 2024) was used for adjusting nominal values into real terms.

[truncated: 8 more sheets: TableS2.11, TableS2.12, TableS2.13, TableS2.14, TableS2.15, TableS2.16, TableS2.17, TableS2.18]
